# Supplementary material for: Biogeography and phylogenetic position of Enchodeloides signyensis (Loof, 1975), gen. n., comb. n. from Maritime Antarctic (Nematoda, Nordiidae)
Source: Zookeys. 2017 Sep 14;(697):37–58. doi: 10.3897/zookeys.697.13770 (PMC5673849; doi:10.3897/zookeys.697.13770)
Supplement: XML Treatment for Enchodelus signyensis [file zookeys.697.13770-treatment1.xml]

<!DOCTYPE tp:taxon-treatment
  PUBLIC "-//TaxonX//DTD Taxonomic Treatment Publishing DTD v0 20100105//EN" "tax-treatment-NSO.dtd">
<tp:taxon-treatment xmlns:tp="http://www.plazi.org/taxpub"><tp:treatment-meta><kwd-group><label>Taxon classification</label><kwd><named-content xmlns:xlink="http://www.w3.org/1999/xlink" content-type="kingdom">Animalia</named-content></kwd><kwd><named-content xmlns:xlink="http://www.w3.org/1999/xlink" content-type="order">Dorylaimida</named-content></kwd><kwd><named-content xmlns:xlink="http://www.w3.org/1999/xlink" content-type="family">Nordiidae</named-content></kwd></kwd-group><mixed-citation publication-type="journal"><person-group><name><surname>Elshishka</surname><given-names>Milka</given-names></name><name><surname>Lazarova</surname><given-names>Stela</given-names></name><name><surname>Radoslavov</surname><given-names>Georgi</given-names></name><name><surname>Hristov</surname><given-names>Peter</given-names></name><name><surname>Peneva</surname><given-names>Vlada K.</given-names></name></person-group><article-title>Biogeography and phylogenetic position of <italic><tp:taxon-name><tp:taxon-name-part taxon-name-part-type="genus" reg="Enchodeloides">Enchodeloides</tp:taxon-name-part> <tp:taxon-name-part taxon-name-part-type="species" reg="signyensis">signyensis</tp:taxon-name-part></tp:taxon-name></italic> (Loof, 1975), gen. n., comb. n. from Maritime Antarctic (<tp:taxon-name><tp:taxon-name-part taxon-name-part-type="phylum">Nematoda</tp:taxon-name-part></tp:taxon-name>, <tp:taxon-name><tp:taxon-name-part taxon-name-part-type="family">Nordiidae</tp:taxon-name-part></tp:taxon-name>)</article-title><source>Zookeys</source><day>14</day><month>9</month><year>2017</year><volume>2017</volume><issue>697</issue><fpage>37</fpage><lpage>58</lpage><pub-id pub-id-type="doi">10.3897/zookeys.697.13770</pub-id></mixed-citation></tp:treatment-meta><tp:nomenclature><tp:taxon-name>
            <tp:taxon-name-part taxon-name-part-type="genus" reg="Enchodelus">Enchodelus</tp:taxon-name-part>
            <tp:taxon-name-part taxon-name-part-type="species" reg="signyensis">signyensis</tp:taxon-name-part>
          </tp:taxon-name><tp:taxon-authority>Loof, 1975</tp:taxon-authority><xref ref-type="fig" rid="F1">Figs 1</xref><xref ref-type="fig" rid="F2">, 2</xref><xref ref-type="fig" rid="F3">, 3</xref><xref ref-type="fig" rid="F4">, 4</xref><xref ref-type="fig" rid="F5">, 5</xref><xref ref-type="fig" rid="F6">, 6</xref></tp:nomenclature><tp:treatment-sec sec-type="material" id="SECID0EMJAC"><title>Material examined.</title><p>Twenty-eight females and twenty-one juveniles (J1-J4) from Livingston and King George Islands (Table <xref ref-type="table" rid="T1">1</xref>).</p><table-wrap id="T1" position="float" orientation="portrait"><label>Table 1.</label><caption><p>Origin of the examined materials of <italic><tp:taxon-name><tp:taxon-name-part taxon-name-part-type="genus" reg="Enchodeloides">Enchodeloides</tp:taxon-name-part> <tp:taxon-name-part taxon-name-part-type="species" reg="signyensis">signyensis</tp:taxon-name-part></tp:taxon-name></italic> gen. n., comb. n.</p></caption><table id="TID0EGFAC" rules="all"><tbody><tr><th rowspan="1" colspan="1">Site description</th><th rowspan="1" colspan="1">Collection year</th><th rowspan="1" colspan="1">Abbreviation</th></tr><tr><td rowspan="1" colspan="1">
                    <bold>King George Island (<abbrev xmlns:xlink="http://www.w3.org/1999/xlink" xlink:title="King George Island" id="ABBRID0E6KAC" xlink:type="simple">KGI</abbrev>)</bold>
                  </td><td rowspan="1" colspan="1">–</td><td rowspan="1" colspan="1">–</td></tr><tr><td rowspan="1" colspan="1">
                    <bold><italic>Fildes Peninsula</italic></bold> /<italic>Moist brown soil without vegetation, surrounded by moss</italic></td><td rowspan="1" colspan="1">2013</td><td rowspan="1" colspan="1">
                    <bold>
                      KGI_F
                    </bold>
                  </td></tr><tr><td rowspan="1" colspan="1">
                    <bold>Livingston Island (<abbrev xmlns:xlink="http://www.w3.org/1999/xlink" xlink:title="Livingston Island" id="ABBRID0EFMAC" xlink:type="simple">LI</abbrev>)</bold>
                  </td><td rowspan="1" colspan="1">–</td><td rowspan="1" colspan="1">–</td></tr><tr><td rowspan="1" colspan="1">
                    <bold><italic><tp:taxon-name><tp:taxon-name-part taxon-name-part-type="genus" reg="Svetilishteto">Svetilishteto</tp:taxon-name-part></tp:taxon-name></italic></bold>
                  </td><td rowspan="1" colspan="1">2006–2007</td><td rowspan="1" colspan="1">
                    <bold>
                      LI_SV
                    </bold>
                  </td></tr><tr><td rowspan="1" colspan="1">
                    <bold><italic>Playa Bulgara</italic></bold> /<italic><tp:taxon-name><tp:taxon-name-part taxon-name-part-type="genus" reg="Mosses">Mosses</tp:taxon-name-part></tp:taxon-name></italic></td><td rowspan="1" colspan="1">2008</td><td rowspan="1" colspan="1">
                    <bold>
                      LI_M
                    </bold>
                  </td></tr><tr><td rowspan="1" colspan="1">
                    <bold><italic>Punta Hesperides</italic></bold> /<italic>Soil under moss crust</italic></td><td rowspan="1" colspan="1">2010</td><td rowspan="1" colspan="1">
                    <bold>
                      LI_PH
                    </bold>
                  </td></tr><tr><td rowspan="1" colspan="1">
                    <bold><italic>Punta Hesperides</italic></bold> /<italic>Soil</italic></td><td rowspan="1" colspan="1">2016</td><td rowspan="1" colspan="1">
                    <bold>
                      LI_PH_n
                    </bold>
                  </td></tr></tbody></table></table-wrap></tp:treatment-sec><tp:treatment-sec sec-type="description" id="SECID0EJPAC"><title>Description.</title><p>Measurements. See Table <xref ref-type="table" rid="T2">2</xref>–<xref ref-type="table" rid="T4">4</xref>.</p><table-wrap id="T2" position="float" orientation="portrait"><label>Table 2.</label><caption><p>Morphometrics of <italic><tp:taxon-name><tp:taxon-name-part taxon-name-part-type="genus" reg="Enchodeloides">Enchodeloides</tp:taxon-name-part> <tp:taxon-name-part taxon-name-part-type="species" reg="signyensis">signyensis</tp:taxon-name-part></tp:taxon-name></italic> gen. n., comb. n. (females). All measurements, unless indicated otherwise, are in µm (and in the form: mean±SD (range)).</p></caption><table id="TID0EPLAC" rules="all"><tbody><tr><th rowspan="1" colspan="1">Locality</th><th rowspan="1" colspan="1">King George Island</th><th rowspan="1" colspan="4">Livingston Island</th></tr><tr><td rowspan="1" colspan="1">Characters</td><td rowspan="1" colspan="1">
                    <bold>KGI_F</bold>
                  </td><td rowspan="1" colspan="1">
                    <bold>LI_SV</bold>
                  </td><td rowspan="1" colspan="1">
                    <bold>LI_PH</bold>
                  </td><td rowspan="1" colspan="1">
                    <bold>LI_M</bold>
                  </td><td rowspan="1" colspan="1">
                    <bold>LI_PH_n</bold>
                  </td></tr><tr><td rowspan="1" colspan="1">n</td><td rowspan="1" colspan="1">7</td><td rowspan="1" colspan="1">4</td><td rowspan="1" colspan="1">3</td><td rowspan="1" colspan="1">12</td><td rowspan="1" colspan="1">2</td></tr><tr><td rowspan="1" colspan="1">L (mm)</td><td rowspan="1" colspan="1">1.59±0.1 (1.47–1.66)</td><td rowspan="1" colspan="1">1.45±0.05 (1.39–1.49)</td><td rowspan="1" colspan="1">1.43; 1.51; 1.44</td><td rowspan="1" colspan="1">1.35±0.1 (1.20–1.45)</td><td rowspan="1" colspan="1">1.27, 1.37</td></tr><tr><td rowspan="1" colspan="1">a</td><td rowspan="1" colspan="1">28.9±1.9 (26.9–32.8)</td><td rowspan="1" colspan="1">28.1±1.2 (26.7–29.5)</td><td rowspan="1" colspan="1">28.5; 31; 27</td><td rowspan="1" colspan="1">29.5±1.4 (27.6–32.4)</td><td rowspan="1" colspan="1">26.1, 28.2</td></tr><tr><td rowspan="1" colspan="1">b</td><td rowspan="1" colspan="1">5.3± 0.3 (4.7–5.6)</td><td rowspan="1" colspan="1">4.8± 0.2 (4.6–4.9)</td><td rowspan="1" colspan="1">5; 5; 4.8</td><td rowspan="1" colspan="1">4.5± 0.2 (4.2–4.8)</td><td rowspan="1" colspan="1">4.1, 4.6</td></tr><tr><td rowspan="1" colspan="1">c</td><td rowspan="1" colspan="1">43.7±2.1 (40.6–46.9)</td><td rowspan="1" colspan="1">48.2±3.1 (43.8–50.7)</td><td rowspan="1" colspan="1">49.3; 48; 44.8</td><td rowspan="1" colspan="1">43.7±3.9 (37–50)</td><td rowspan="1" colspan="1">50.1, 53.2</td></tr><tr><td rowspan="1" colspan="1">c‘</td><td rowspan="1" colspan="1">1.0±0.04 (1.0–1.1)</td><td rowspan="1" colspan="1">1.0±0.1 (0.9–1.0)</td><td rowspan="1" colspan="1">0.9; 1.0; 1.0</td><td rowspan="1" colspan="1">1.0±0.1 (0.8–1.1)</td><td rowspan="1" colspan="1">0.9, 0.9</td></tr><tr><td rowspan="1" colspan="1">V %</td><td rowspan="1" colspan="1">50.4±0.7 (49.5–51.5)</td><td rowspan="1" colspan="1">53.8±1.3 (52–55)</td><td rowspan="1" colspan="1">51; 54; 53</td><td rowspan="1" colspan="1">54.4±1.0 (52–56)</td><td rowspan="1" colspan="1">55, 56</td></tr><tr><td rowspan="1" colspan="1">Lip region diameter</td><td rowspan="1" colspan="1">14.3±0.4 (14–15)</td><td rowspan="1" colspan="1">14.2±0.2 (14–14.4)</td><td rowspan="1" colspan="1">14; 14; 15</td><td rowspan="1" colspan="1">14.1±0.7 (13–15)</td><td rowspan="1" colspan="1">14, 13</td></tr><tr><td rowspan="1" colspan="1">Odontostyle length</td><td rowspan="1" colspan="1">19.9±0.8 (19–21)</td><td rowspan="1" colspan="1">18.9±0.7 (18–19.5)</td><td rowspan="1" colspan="1">19; 20; 20</td><td rowspan="1" colspan="1">19.2±0.8 (18–20)</td><td rowspan="1" colspan="1">18, 19</td></tr><tr><td rowspan="1" colspan="1">Odontophore length</td><td rowspan="1" colspan="1">25.2±0.8 (24–26.5)</td><td rowspan="1" colspan="1">26.5±0.4 (26–27)</td><td rowspan="1" colspan="1">25; 23.5; 25</td><td rowspan="1" colspan="1">26.4±2.8 (22–32)</td><td rowspan="1" colspan="1">27, 26</td></tr><tr><td rowspan="1" colspan="1">Anterior end to guiding ring</td><td rowspan="1" colspan="1">12.0±0.7 (11–13)</td><td rowspan="1" colspan="1">12.6±0.3 (12–13)</td><td rowspan="1" colspan="1">12; 11; 12</td><td rowspan="1" colspan="1">12.1±0.6 (11–13)</td><td rowspan="1" colspan="1">12, 12</td></tr><tr><td rowspan="1" colspan="1">Pharynx length</td><td rowspan="1" colspan="1">297.8±11.4 (277–310)</td><td rowspan="1" colspan="1">304.0±3.8 (302–308)</td><td rowspan="1" colspan="1">283; 301; 297</td><td rowspan="1" colspan="1">302.2±11.8 (271–314.5)</td><td rowspan="1" colspan="1">307, 300</td></tr><tr><td rowspan="1" colspan="1">Pharyngeal base diameter</td><td rowspan="1" colspan="1">51.5± 3.8 (45–55)</td><td rowspan="1" colspan="1">46.7±2.4 (44–49)</td><td rowspan="1" colspan="1">47; 45; 47.5</td><td rowspan="1" colspan="1">43.3± 2.9 (38–46.5)</td><td rowspan="1" colspan="1">45, 45.5</td></tr><tr><td rowspan="1" colspan="1">Mid-body diameter</td><td rowspan="1" colspan="1">55.2±3.5 (50–60)</td><td rowspan="1" colspan="1">51.8±1.8 (49–54)</td><td rowspan="1" colspan="1">50; 49; 53</td><td rowspan="1" colspan="1">45.9±3.8 (39–51)</td><td rowspan="1" colspan="1">48, 48.5</td></tr><tr><td rowspan="1" colspan="1">Prerectum length</td><td rowspan="1" colspan="1">104.2±32.2 (72–166)</td><td rowspan="1" colspan="1">–</td><td rowspan="1" colspan="1">71</td><td rowspan="1" colspan="1">84.5±24.5 (62–128)</td><td rowspan="1" colspan="1">-, 75</td></tr><tr><td rowspan="1" colspan="1">Rectum length</td><td rowspan="1" colspan="1">36.4±3.0 (32–40)</td><td rowspan="1" colspan="1">32, 46</td><td rowspan="1" colspan="1">30.5; 37; 41</td><td rowspan="1" colspan="1">33.4±2.0 (31–36.5)</td><td rowspan="1" colspan="1">-, 37.5</td></tr><tr><td rowspan="1" colspan="1">Tail length</td><td rowspan="1" colspan="1">36.4±2.1 (32–39)</td><td rowspan="1" colspan="1">30.3±2.7 (28–34)</td><td rowspan="1" colspan="1">29; 31.5; 32</td><td rowspan="1" colspan="1">31.2±3.4 (25–35)</td><td rowspan="1" colspan="1">25, 26</td></tr></tbody></table></table-wrap><p>
            <italic>Female.</italic> Habitus curved ventrally after fixation, adopting a C-shape. Cuticle consisting of four layers with different refraction, the outer two layers thinner, the second outer with stronger refraction, the inner layers thicker, especially at tail region. Cuticle 2–3 µm thick at postlabial region at the level of the guiding ring, 2–4 µm at mid-body and 4–6 µm on tail; outer layer with very fine transverse striations, innermost layer coarsely striated (Figs <xref ref-type="fig" rid="F1">1</xref>, <xref ref-type="fig" rid="F2">2</xref>). Lip region 4–5 μm high angular (following terminology adopted by <xref ref-type="bibr" rid="B39">Peña-Santiago (2006)</xref>), offset from the adjoining body by a constriction; about 3 times as wide as high. Based on SEM photographs (Fig. <xref ref-type="fig" rid="F3">3</xref>), perioral area high, disc-like structure with apparently four elevations surrounding oral aperture, oral aperture appearing cross-like in shape in frontal view. Labial and cephalic papillae prominent; labial papillae button-like, each surrounded by a small ring, their openings pore-like. Inner labial papillae located at distinct elevations; separated from each other, and far from oral aperture and outer labial papillae; divided from the outer labial and cephalic papillae by a circular striation (Fig. <xref ref-type="fig" rid="F3">3</xref>). Cephalic papillae button-like; outer labial and cephalic papillae below the margin of oral field. Six radial striations beginning from the oral field interrupted by inner and ending at outer labial papillae. Amphidial fovea cup-shaped, its aperture approximately half of lip region diameter, its margin curved; under SEM, the amphidial aperture with an operculum, however the presence of this structure should be confirmed with further studies. Cheilostom a truncate cone with weakly developed walls, its anteriormost part representing a moderately cuticularised perioral ring, appearing as small perioral refractive dots. Odontostyle short and slender, straight, 18–20 times as long as wide, 1.2–1.6 times lip region diameter, aperture 14–16% of its length, 1.2–1.7% of body length. Odontophore 1.2–1.6 times as long as odontostyle, with small swellings at its base. Guiding ring double, located at 0.8–1.0 times lip region diameter from anterior end. Anterior region of pharynx enlarging gradually; pharyngeal expansion 112.5–134 µm, occupying 37–45% of total pharynx length. Location of pharyngeal gland nuclei and their orifices is presented in Table <xref ref-type="table" rid="T3">3</xref>. Distance DO-DN 14–19 μm, nuclei of dorsal and second ventrosublateral glands clearly visible, nuclei of first ventrosublateral glands in most specimens indistinct, located slightly behind the middle of the distance DN-S<sub>2</sub>N (n = 1). Nuclei of dorsal glands 3.5–5 μm diameter, first and second pair ventrosublateral 1 μm and 2–3 μm, respectively. Excretory pore opposite the nerve ring with slightly cuticularised canal clearly visible at 100–112 μm from the anterior end. Cardia rounded conoid. Prerectum 1.7–4.8, rectum 0.9–1.4 times anal body diameter long. Tail bluntly conoid, 2–3% of body length, with numerous saccate bodies. Hyaline part 4–8 μm wide or 12–25% of tail length. Two pairs of caudal pores present. Both branches of female genital system equally and well-developed (in specimens of Livingston Island shorter: anterior 236.2 ± 23.3 (186–275) µm and posterior 208.2 ± 34.4 (143–259) µm long, in specimens from King George Island anterior 298.3 ± 31.9 (245–330) µm and posterior 323.1 ± 46.4 (243–361) µm long). Ovaries short, rarely reaching sphincter level; oviduct with well-developed <italic>pars dilatata</italic>. Sphincter well developed. Uteri tubular, thick walled, surrounded by hyaline cells along almost the whole length, anterior uterus 104–152 µm long, posterior 105–156 µm long, 2–3 times correspond<!--PageBreak--><!--PageBreak-->ing body diameter, not differentiated. Vulva a transverse slit. Vagina extending inwards for 54–76% of body diameter; <italic>pars proximalis</italic> 19.5–25×12–15 μm, <italic>pars refringens</italic> with two drop shaped sclerotised pieces, with combined width of 11–13 μm, <italic>pars distalis</italic> 4–5 μm long.</p><fig id="F1" position="float" orientation="portrait"><label>Figure 1.</label><caption><p>
                <italic><tp:taxon-name><tp:taxon-name-part taxon-name-part-type="genus" reg="Enchodeloides">Enchodeloides</tp:taxon-name-part> <tp:taxon-name-part taxon-name-part-type="species" reg="signyensis">signyensis</tp:taxon-name-part></tp:taxon-name></italic> (Loof, 1975), gen. n., comb. n. (= <italic><tp:taxon-name><tp:taxon-name-part taxon-name-part-type="genus" reg="Enchodelus">Enchodelus</tp:taxon-name-part> <tp:taxon-name-part taxon-name-part-type="species" reg="signyensis">signyensis</tp:taxon-name-part></tp:taxon-name></italic> Loof, 1975). <italic>Female</italic>: <bold>A–E</bold> Anterior region (<bold>A, B</bold> specimens from Livingston Island <bold>C, D, E</bold> specimens from King George Island), black arrows indicate the minute basal swellings <bold>F, G</bold> Amphideal fovea (<bold>E</bold> specimen from Livingston Island <bold>G</bold> specimen from King George Island) <bold>H, I</bold> Entire body <bold>J, K</bold> Pharyngeal bulb (<bold>J</bold> specimen from Livingston Island <bold>K</bold> specimen from King George Island) <bold>L</bold> Posterior genital branch (specimen from Livingston Island) <bold>M</bold> Uterus (specimen from Livingston Island) <bold>N–Q</bold> Vulval regions (<bold>N, O</bold> specimens from Livingston Island <bold>P, Q</bold> specimens from King George Island). Scale bars: 10 μm (<bold>A–G, J, K, M–Q</bold>); 200 μm (<bold>H, I</bold>); 20 μm (<bold>L</bold>).</p></caption><graphic xmlns:xlink="http://www.w3.org/1999/xlink" xlink:href="zookeys-697-037-g001.jpg" position="float" orientation="portrait" xlink:type="simple" id="oo_155472.jpg"/></fig><fig id="F2" position="float" orientation="portrait"><label>Figure 2.</label><caption><p>
                <italic><tp:taxon-name><tp:taxon-name-part taxon-name-part-type="genus" reg="Enchodeloides">Enchodeloides</tp:taxon-name-part> <tp:taxon-name-part taxon-name-part-type="species" reg="signyensis">signyensis</tp:taxon-name-part></tp:taxon-name></italic> (Loof, 1975), gen. n., comb. n. (= <italic><tp:taxon-name><tp:taxon-name-part taxon-name-part-type="genus" reg="Enchodelus">Enchodelus</tp:taxon-name-part> <tp:taxon-name-part taxon-name-part-type="species" reg="signyensis">signyensis</tp:taxon-name-part></tp:taxon-name></italic> Loof, 1975). <italic>Female</italic>: <bold>A–D</bold> Tail ends (<bold>A</bold> specimen from King George Island; <bold>B, C, D</bold> specimens from Livingston Island) <bold>E–G</bold> Tail ends with saccate bodies (<bold>E</bold> specimen from King George Island <bold>F, G</bold> specimens from Livingston Island). Scale bar: 10 μm.</p></caption><graphic xmlns:xlink="http://www.w3.org/1999/xlink" xlink:href="zookeys-697-037-g002.jpg" position="float" orientation="portrait" xlink:type="simple" id="oo_155473.jpg"/></fig><fig id="F3" position="float" orientation="portrait"><label>Figure 3.</label><caption><p>SEM micrographs. <italic><tp:taxon-name><tp:taxon-name-part taxon-name-part-type="genus" reg="Enchodeloides">Enchodeloides</tp:taxon-name-part> <tp:taxon-name-part taxon-name-part-type="species" reg="signyensis">signyensis</tp:taxon-name-part></tp:taxon-name></italic> (Loof, 1975), gen. n., comb. n. (= <italic><tp:taxon-name><tp:taxon-name-part taxon-name-part-type="genus" reg="Enchodelus">Enchodelus</tp:taxon-name-part> <tp:taxon-name-part taxon-name-part-type="species" reg="signyensis">signyensis</tp:taxon-name-part></tp:taxon-name></italic> Loof, 1975). <italic>Female</italic>: <bold>A, D, E</bold> Lip region, in face view, amphid aperture <bold>B, F</bold> Lip region, in sublateral view <bold>C</bold> Cephalic and labial papillae <bold>G–I</bold> Vulval region <bold>J–L</bold> Tail ends. Scale bars: 2 μm (<bold>A, C, D, E, F, G</bold>); 5 μm (<bold>B, I, J</bold>); 10 μm (<bold>L</bold>).</p></caption><graphic xmlns:xlink="http://www.w3.org/1999/xlink" xlink:href="zookeys-697-037-g003.jpg" position="float" orientation="portrait" xlink:type="simple" id="oo_155474.jpg"/></fig><table-wrap id="T3" position="float" orientation="portrait"><label>Table 3.</label><caption><p>Morphometrics of <italic><tp:taxon-name><tp:taxon-name-part taxon-name-part-type="genus" reg="Enchodeloides">Enchodeloides</tp:taxon-name-part> <tp:taxon-name-part taxon-name-part-type="species" reg="signyensis">signyensis</tp:taxon-name-part></tp:taxon-name></italic> gen. n., comb. n. (juveniles). All measurements, unless indicated otherwise, are in µm (and in the form: mean±SD (range)).</p></caption><table id="TID0EJRAE" rules="all"><tbody><tr><th rowspan="1" colspan="1">Locality</th><th rowspan="1" colspan="5">Livingston Island</th><th rowspan="1" colspan="1">King George Island</th></tr><tr><td rowspan="1" colspan="1">Characters</td><td rowspan="1" colspan="1">
                    <bold>
                      LI_S
                    </bold>
                  </td><td rowspan="1" colspan="3">
                    <bold>LI_M</bold>
                  </td><td rowspan="1" colspan="1">
                    <bold>LI_PH_n</bold>
                  </td><td rowspan="1" colspan="1">
                    <bold><abbrev xmlns:xlink="http://www.w3.org/1999/xlink" xlink:title="King George Island" id="ABBRID0E6YAE" xlink:type="simple">KGI</abbrev></bold>
                  </td></tr><tr><td rowspan="1" colspan="1">Stages</td><td rowspan="1" colspan="1">J1</td><td rowspan="1" colspan="1">J2</td><td rowspan="1" colspan="1">J3</td><td rowspan="1" colspan="1">J4</td><td rowspan="1" colspan="1">J4</td><td rowspan="1" colspan="1">J4</td></tr><tr><td rowspan="1" colspan="1">n</td><td rowspan="1" colspan="1">6</td><td rowspan="1" colspan="1">1</td><td rowspan="1" colspan="1">1</td><td rowspan="1" colspan="1">7</td><td rowspan="1" colspan="1">1</td><td rowspan="1" colspan="1">4</td></tr><tr><td rowspan="1" colspan="1">L (mm)</td><td rowspan="1" colspan="1">0.40±0.1 (0.37–0.42)</td><td rowspan="1" colspan="1">0.60, 0.62</td><td rowspan="1" colspan="1">0,7</td><td rowspan="1" colspan="1">1.02±0.1 (0.93–1.13)</td><td rowspan="1" colspan="1">1.03</td><td rowspan="1" colspan="1">1.23±0.1 (1.07–1.34)</td></tr><tr><td rowspan="1" colspan="1">a</td><td rowspan="1" colspan="1">26.5±1.1 (24.7–27.9)</td><td rowspan="1" colspan="1">27.0, 27.5</td><td rowspan="1" colspan="1">27</td><td rowspan="1" colspan="1">28.9±1.8 (26.8–31.7)</td><td rowspan="1" colspan="1">26.9</td><td rowspan="1" colspan="1">28.3±1.6 (26.9–30.4)</td></tr><tr><td rowspan="1" colspan="1">b</td><td rowspan="1" colspan="1">3.2±0.5 (2.9–4.2)</td><td rowspan="1" colspan="1">3.6, 3.8</td><td rowspan="1" colspan="1">3,5</td><td rowspan="1" colspan="1">3.9± 0.2 (3.7–4.1)</td><td rowspan="1" colspan="1">–</td><td rowspan="1" colspan="1">4.9, 5.2</td></tr><tr><td rowspan="1" colspan="1">c</td><td rowspan="1" colspan="1">13.6±0.9 (12.8–14.8)</td><td rowspan="1" colspan="1">24.7, 26.2</td><td rowspan="1" colspan="1">27,6</td><td rowspan="1" colspan="1">36.8±2.3 (33.7–39.6)</td><td rowspan="1" colspan="1">35.5</td><td rowspan="1" colspan="1">39.0±2.7 (36.5–42.8)</td></tr><tr><td rowspan="1" colspan="1">c‘</td><td rowspan="1" colspan="1">2.8±0.2 (2.6–3.1)</td><td rowspan="1" colspan="1">1.5, 1.5</td><td rowspan="1" colspan="1">1,4</td><td rowspan="1" colspan="1">1.1±0.1 (1.0–1.2)</td><td rowspan="1" colspan="1">1.1</td><td rowspan="1" colspan="1">1.0±0.05 (1.0–1.1)</td></tr><tr><td rowspan="1" colspan="1">Lip region diameter</td><td rowspan="1" colspan="1">7.3±0.2 (7–7.5)</td><td rowspan="1" colspan="1">8.5, 8</td><td rowspan="1" colspan="1">11</td><td rowspan="1" colspan="1">11.8± 0.3 (11–12)</td><td rowspan="1" colspan="1">11</td><td rowspan="1" colspan="1">12.2±0.4 (12–12.5)</td></tr><tr><td rowspan="1" colspan="1">Odontostyle length</td><td rowspan="1" colspan="1">6.6±0.4 (6–7)</td><td rowspan="1" colspan="1">8, 8</td><td rowspan="1" colspan="1">11</td><td rowspan="1" colspan="1">14.7±0.2 (14–15)</td><td rowspan="1" colspan="1">15</td><td rowspan="1" colspan="1">15.6±0.2 (15–16)</td></tr><tr><td rowspan="1" colspan="1">Replacement odontostyle length</td><td rowspan="1" colspan="1">8.2±0.2 (8–8.3)</td><td rowspan="1" colspan="1">11, 10</td><td rowspan="1" colspan="1">14</td><td rowspan="1" colspan="1">18.5±0.4 (18–19)</td><td rowspan="1" colspan="1">20</td><td rowspan="1" colspan="1">19.3±0.9 (18–20)</td></tr><tr><td rowspan="1" colspan="1">Pharynx length</td><td rowspan="1" colspan="1">126.2±15.9 (95–140)</td><td rowspan="1" colspan="1">165.5, 163</td><td rowspan="1" colspan="1">200.5</td><td rowspan="1" colspan="1">258.8±14.2 (244–281)</td><td rowspan="1" colspan="1">–</td><td rowspan="1" colspan="1">207, 249</td></tr><tr><td rowspan="1" colspan="1">Pharyngeal base diameter</td><td rowspan="1" colspan="1">16.0±0.3 (15.6–16.3)</td><td rowspan="1" colspan="1">23, 23</td><td rowspan="1" colspan="1">27</td><td rowspan="1" colspan="1">35.3±2.5 (32–40)</td><td rowspan="1" colspan="1">36</td><td rowspan="1" colspan="1">40.5±3.1 (37–44)</td></tr><tr><td rowspan="1" colspan="1">Mid-body diameter</td><td rowspan="1" colspan="1">15.0±0.4 (14–15.5)</td><td rowspan="1" colspan="1">22, 23</td><td rowspan="1" colspan="1">26</td><td rowspan="1" colspan="1">35.4±2.9 (31–40)</td><td rowspan="1" colspan="1">38.5</td><td rowspan="1" colspan="1">43.4±4.3 (40–47)</td></tr><tr><td rowspan="1" colspan="1">Prerectum length</td><td rowspan="1" colspan="1">35</td><td rowspan="1" colspan="1">–</td><td rowspan="1" colspan="1">–</td><td rowspan="1" colspan="1">87, 110</td><td rowspan="1" colspan="1">–</td><td rowspan="1" colspan="1">76, 86, 82</td></tr><tr><td rowspan="1" colspan="1">Rectum length</td><td rowspan="1" colspan="1">14,5</td><td rowspan="1" colspan="1">–</td><td rowspan="1" colspan="1">–</td><td rowspan="1" colspan="1">25.5±2.7 (21.5–28.5)</td><td rowspan="1" colspan="1">26</td><td rowspan="1" colspan="1">33, 30, 35</td></tr><tr><td rowspan="1" colspan="1">Tail length</td><td rowspan="1" colspan="1">29.6±2.2 (27–31)</td><td rowspan="1" colspan="1">24, 24</td><td rowspan="1" colspan="1">25</td><td rowspan="1" colspan="1">27.7±1.2 (26–30)</td><td rowspan="1" colspan="1">29</td><td rowspan="1" colspan="1">31.4±2.1 (29–34)</td></tr></tbody></table></table-wrap><table-wrap id="T4" position="float" orientation="portrait"><label>Table 4.</label><caption><p>Pharyngeal characters of <italic><tp:taxon-name><tp:taxon-name-part taxon-name-part-type="genus" reg="Enchodeloides">Enchodeloides</tp:taxon-name-part> <tp:taxon-name-part taxon-name-part-type="species" reg="signyensis">signyensis</tp:taxon-name-part></tp:taxon-name></italic> gen. n., comb. n. For abbreviations see Loof &amp; Coomans (1970) and Andrássy, 1998b.</p></caption><table id="TID0ELDAG" rules="all"><tbody><tr><th rowspan="1" colspan="1"/><th rowspan="1" colspan="1">LI_</th><th rowspan="1" colspan="1">LI_PH</th><th rowspan="1" colspan="1">LI_S</th><th rowspan="1" colspan="1">KGI_F</th></tr><tr><td rowspan="1" colspan="1">DN=D</td><td rowspan="1" colspan="1">67–70</td><td rowspan="1" colspan="1">69</td><td rowspan="1" colspan="1">72, 68</td><td rowspan="1" colspan="1">63–67</td></tr><tr><td rowspan="1" colspan="1">DO</td><td rowspan="1" colspan="1">64, 64, 62</td><td rowspan="1" colspan="1">63</td><td rowspan="1" colspan="1">66, 62</td><td rowspan="1" colspan="1">55–63</td></tr><tr><td rowspan="1" colspan="1">S<sub>1</sub>N<sub>1</sub></td><td rowspan="1" colspan="1">–</td><td rowspan="1" colspan="1">–</td><td rowspan="1" colspan="1">80</td><td rowspan="1" colspan="1">–</td></tr><tr><td rowspan="1" colspan="1">S<sub>1</sub>N<sub>2</sub></td><td rowspan="1" colspan="1">–</td><td rowspan="1" colspan="1">–</td><td rowspan="1" colspan="1">79</td><td rowspan="1" colspan="1">–</td></tr><tr><td rowspan="1" colspan="1">S<sub>2</sub>N</td><td rowspan="1" colspan="1">89–91</td><td rowspan="1" colspan="1">90, 91</td><td rowspan="1" colspan="1">92, 90</td><td rowspan="1" colspan="1">89–90</td></tr><tr><td rowspan="1" colspan="1">S<sub>2</sub>O</td><td rowspan="1" colspan="1">92</td><td rowspan="1" colspan="1">–</td><td rowspan="1" colspan="1">93</td><td rowspan="1" colspan="1">90, 91</td></tr><tr><td rowspan="1" colspan="1">AS<sub>1</sub></td><td rowspan="1" colspan="1">–</td><td rowspan="1" colspan="1">–</td><td rowspan="1" colspan="1">37</td><td rowspan="1" colspan="1">–</td></tr><tr><td rowspan="1" colspan="1">AS<sub>2</sub></td><td rowspan="1" colspan="1">–</td><td rowspan="1" colspan="1">–</td><td rowspan="1" colspan="1">35</td><td rowspan="1" colspan="1">–</td></tr><tr><td rowspan="1" colspan="1">PS<sub>1</sub></td><td rowspan="1" colspan="1">65–71</td><td rowspan="1" colspan="1">70</td><td rowspan="1" colspan="1">71, 68</td><td rowspan="1" colspan="1">67–74</td></tr><tr><td rowspan="1" colspan="1">PS<sub>2</sub></td><td rowspan="1" colspan="1">66–72</td><td rowspan="1" colspan="1">68</td><td rowspan="1" colspan="1">70, 69</td><td rowspan="1" colspan="1">67–72</td></tr></tbody></table></table-wrap><p>
            <italic>Juveniles.</italic> Based on morphometrics of juvenile specimens and the relationships between the lengths of their functional and replacement odontostyles and body lengths, four juvenile stages were identified (Figs <xref ref-type="fig" rid="F4">4</xref>–<xref ref-type="fig" rid="F7">7</xref>). Habitus in first juvenile stage slightly ventrally curved, lip region flat, continuous with the body, genital primordium 11–12 μm long, tail conical elongated with long central peg (Figs <xref ref-type="fig" rid="F4">4</xref>–<xref ref-type="fig" rid="F6">6</xref>). Tail in J2 and J3 conoid elongated in J4 bluntly conoid as in females with numerous saccate bodies on tail, c’ decreasing during the successive stages to J4 and females.</p><fig id="F4" position="float" orientation="portrait"><label>Figure 4.</label><caption><p>
                <italic><tp:taxon-name><tp:taxon-name-part taxon-name-part-type="genus" reg="Enchodeloides">Enchodeloides</tp:taxon-name-part> <tp:taxon-name-part taxon-name-part-type="species" reg="signyensis">signyensis</tp:taxon-name-part></tp:taxon-name></italic> (Loof, 1975), gen. n., comb. n. (= <italic><tp:taxon-name><tp:taxon-name-part taxon-name-part-type="genus" reg="Enchodelus">Enchodelus</tp:taxon-name-part> <tp:taxon-name-part taxon-name-part-type="species" reg="signyensis">signyensis</tp:taxon-name-part></tp:taxon-name></italic> Loof, 1975). <italic>Juveniles</italic>: <bold>A–D</bold> Anterior ends (J1-J4) (specimens from Livingston Island) <italic>Female</italic> (specimen from Livingston Island) <bold>E</bold> Anterior end <bold>F</bold> Amphideal fovea <bold>G</bold> Pharyngeal bulb. <italic><tp:taxon-name><tp:taxon-name-part taxon-name-part-type="genus" reg="Enchodelus">Enchodelus</tp:taxon-name-part> <tp:taxon-name-part taxon-name-part-type="species" reg="groenlandicus">groenlandicus</tp:taxon-name-part></tp:taxon-name></italic> (Ditlevsen, 1927) <bold>H</bold> Pharyngeal bulb. Scale bar: 50 μm.</p></caption><graphic xmlns:xlink="http://www.w3.org/1999/xlink" xlink:href="zookeys-697-037-g004.jpg" position="float" orientation="portrait" xlink:type="simple" id="oo_155475.jpg"/></fig><fig id="F5" position="float" orientation="portrait"><label>Figure 5.</label><caption><p>
                <italic><tp:taxon-name><tp:taxon-name-part taxon-name-part-type="genus" reg="Enchodeloides">Enchodeloides</tp:taxon-name-part> <tp:taxon-name-part taxon-name-part-type="species" reg="signyensis">signyensis</tp:taxon-name-part></tp:taxon-name></italic> (Loof, 1975), gen. n., comb. n. (= <italic><tp:taxon-name><tp:taxon-name-part taxon-name-part-type="genus" reg="Enchodelus">Enchodelus</tp:taxon-name-part> <tp:taxon-name-part taxon-name-part-type="species" reg="signyensis">signyensis</tp:taxon-name-part></tp:taxon-name></italic> Loof, 1975). <italic>Juveniles</italic> (specimens from Livingston Island): <bold>A–D</bold> Tail ends (J1) <bold>E–G</bold> Tail ends (J2-J4) <italic>Female</italic> (specimen from Livingston Island) <bold>H</bold> Tail end. Scale bar: 50 μm.</p></caption><graphic xmlns:xlink="http://www.w3.org/1999/xlink" xlink:href="zookeys-697-037-g005.jpg" position="float" orientation="portrait" xlink:type="simple" id="oo_155476.jpg"/></fig><fig id="F6" position="float" orientation="portrait"><label>Figure 6.</label><caption><p>
                <italic><tp:taxon-name><tp:taxon-name-part taxon-name-part-type="genus" reg="Enchodeloides">Enchodeloides</tp:taxon-name-part> <tp:taxon-name-part taxon-name-part-type="species" reg="signyensis">signyensis</tp:taxon-name-part></tp:taxon-name></italic> (Loof, 1975), gen. n., comb. n. (= <italic><tp:taxon-name><tp:taxon-name-part taxon-name-part-type="genus" reg="Enchodelus">Enchodelus</tp:taxon-name-part> <tp:taxon-name-part taxon-name-part-type="species" reg="signyensis">signyensis</tp:taxon-name-part></tp:taxon-name></italic> Loof, 1975). <italic>Juveniles</italic> (specimens from Livingston Island): <bold>A–D</bold> Anterior ends (J1-J4) <bold>F–I</bold> Tail ends (J1-J4) <italic>Female</italic> (specimen from Livingston Island) <bold>E</bold> Anterior end <bold>J</bold> Tail end. Scale bar: 10 μm.</p></caption><graphic xmlns:xlink="http://www.w3.org/1999/xlink" xlink:href="zookeys-697-037-g006.jpg" position="float" orientation="portrait" xlink:type="simple" id="oo_155477.jpg"/></fig><fig id="F7" position="float" orientation="portrait"><label>Figure 7.</label><caption><p>
                <italic><tp:taxon-name><tp:taxon-name-part taxon-name-part-type="genus" reg="Enchodeloides">Enchodeloides</tp:taxon-name-part> <tp:taxon-name-part taxon-name-part-type="species" reg="signyensis">signyensis</tp:taxon-name-part></tp:taxon-name></italic> (Loof, 1975), gen. n., comb. n. (= <italic><tp:taxon-name><tp:taxon-name-part taxon-name-part-type="genus" reg="Enchodelus">Enchodelus</tp:taxon-name-part> <tp:taxon-name-part taxon-name-part-type="species" reg="signyensis">signyensis</tp:taxon-name-part></tp:taxon-name></italic> Loof, 1975). Scatter plot of the functional (○) and replacement odontostyle (◊) in relation to the body length of the juvenile stages and females.</p></caption><graphic xmlns:xlink="http://www.w3.org/1999/xlink" xlink:href="zookeys-697-037-g007.jpg" position="float" orientation="portrait" xlink:type="simple" id="oo_155478.jpg"/></fig><p>
            <italic>Sequences and phylogenetic analyses.</italic> The phylogenies based on both gene regions showed that <italic><tp:taxon-name><tp:taxon-name-part taxon-name-part-type="genus" reg="Enchodelus">Enchodelus</tp:taxon-name-part></tp:taxon-name></italic> sp. and <italic><tp:taxon-name><tp:taxon-name-part taxon-name-part-type="genus" reg="Enchodelus">E.</tp:taxon-name-part> <tp:taxon-name-part taxon-name-part-type="species" reg="signyensis">signyensis</tp:taxon-name-part></tp:taxon-name></italic> are parts of two distantly related and well-supported groups (I and II), and in both analyses, they revealed similar relationships with other dorylaimid species (Figs <xref ref-type="fig" rid="F8">8</xref>, <xref ref-type="fig" rid="F9">9</xref>). With one exception (<ext-link xmlns:xlink="http://www.w3.org/1999/xlink" ext-link-type="gen" xlink:href="AY593052" xlink:type="simple">AY593052</ext-link>, <italic><tp:taxon-name><tp:taxon-name-part taxon-name-part-type="genus" reg="Enchodelus">E.</tp:taxon-name-part> <tp:taxon-name-part taxon-name-part-type="species" reg="macrodorus">macrodorus</tp:taxon-name-part></tp:taxon-name></italic> (de Man, 1880) from The Netherlands), <italic><tp:taxon-name><tp:taxon-name-part taxon-name-part-type="genus" reg="Enchodelus">E.</tp:taxon-name-part> <tp:taxon-name-part taxon-name-part-type="species" reg="signyensis">signyensis</tp:taxon-name-part></tp:taxon-name></italic>, was evolutionary close to <italic><tp:taxon-name><tp:taxon-name-part taxon-name-part-type="genus" reg="Pungentus">Pungentus</tp:taxon-name-part></tp:taxon-name></italic> spp. (<ext-link xmlns:xlink="http://www.w3.org/1999/xlink" ext-link-type="gen" xlink:href="AY593050" xlink:type="simple">AY593050</ext-link>, <ext-link xmlns:xlink="http://www.w3.org/1999/xlink" ext-link-type="gen" xlink:href="AY593052" xlink:type="simple">AY593052</ext-link>–53 for D2-D3 28S, and <ext-link xmlns:xlink="http://www.w3.org/1999/xlink" ext-link-type="gen" xlink:href="AJ966501" xlink:type="simple">AJ966501</ext-link> <!--PageBreak-->and <ext-link xmlns:xlink="http://www.w3.org/1999/xlink" ext-link-type="gen" xlink:href="AY284788" xlink:type="simple">AY284788</ext-link> for 18S rDNA) while, <italic><tp:taxon-name><tp:taxon-name-part taxon-name-part-type="genus" reg="Enchodelus">Enchodelus</tp:taxon-name-part></tp:taxon-name></italic> sp. from Bulgaria clustered with other <italic><tp:taxon-name><tp:taxon-name-part taxon-name-part-type="genus" reg="Enchodelus">Enchodelus</tp:taxon-name-part></tp:taxon-name></italic> spp. from the Netherlands and Iran being a part of well-supported clade including species of various genera (<italic><tp:taxon-name><tp:taxon-name-part taxon-name-part-type="genus" reg="Eudorylaimus">Eudorylaimus</tp:taxon-name-part></tp:taxon-name></italic> Andrássy, 1959, <italic><tp:taxon-name><tp:taxon-name-part taxon-name-part-type="genus" reg="Epidorylaimus">Epidorylaimus</tp:taxon-name-part></tp:taxon-name></italic> Andrássy, 1986, <italic><tp:taxon-name><tp:taxon-name-part taxon-name-part-type="genus" reg="Prodorylaimus">Prodorylaimus</tp:taxon-name-part></tp:taxon-name></italic> Andrássy, 1959 and <italic><tp:taxon-name><tp:taxon-name-part taxon-name-part-type="genus" reg="Crassolabium">Crassolabium</tp:taxon-name-part></tp:taxon-name></italic> Yeates, 1967).</p><fig id="F8" position="float" orientation="portrait"><label>Figure 8.</label><caption><p>Phylogenetic relationships of <italic><tp:taxon-name><tp:taxon-name-part taxon-name-part-type="genus" reg="Enchodeloides">Enchodeloides</tp:taxon-name-part> <tp:taxon-name-part taxon-name-part-type="species" reg="signyensis">signyensis</tp:taxon-name-part></tp:taxon-name></italic> (Loof, 1975), gen. n., comb. n. (= <italic><tp:taxon-name><tp:taxon-name-part taxon-name-part-type="genus" reg="Enchodelus">Enchodelus</tp:taxon-name-part> <tp:taxon-name-part taxon-name-part-type="species" reg="signyensis">signyensis</tp:taxon-name-part></tp:taxon-name></italic> Loof, 1975) based on 18S rDNA inferred from a Bayesian analysis (GTR+G model) and two <italic><tp:taxon-name><tp:taxon-name-part taxon-name-part-type="genus" reg="Aporcelaimellus">Aporcelaimellus</tp:taxon-name-part></tp:taxon-name></italic> species used as an outgroup. * <italic><tp:taxon-name><tp:taxon-name-part taxon-name-part-type="genus" reg="Thonus">Thonus</tp:taxon-name-part></tp:taxon-name></italic> is currently considered a synonym of <italic><tp:taxon-name><tp:taxon-name-part taxon-name-part-type="genus" reg="Crassolabium">Crassolabium</tp:taxon-name-part></tp:taxon-name></italic> (Peña-Santiago and Ciobanu, 2008).</p></caption><graphic xmlns:xlink="http://www.w3.org/1999/xlink" xlink:href="zookeys-697-037-g008.jpg" position="float" orientation="portrait" xlink:type="simple" id="oo_155479.jpg"/></fig><fig id="F9" position="float" orientation="portrait"><label>Figure 9.</label><caption><p>Phylogenetic relationships of <italic><tp:taxon-name><tp:taxon-name-part taxon-name-part-type="genus" reg="Enchodeloides">Enchodeloides</tp:taxon-name-part> <tp:taxon-name-part taxon-name-part-type="species" reg="signyensis">signyensis</tp:taxon-name-part></tp:taxon-name></italic> (Loof, 1975), gen. n., comb. n. (= <italic><tp:taxon-name><tp:taxon-name-part taxon-name-part-type="genus" reg="Enchodelus">Enchodelus</tp:taxon-name-part> <tp:taxon-name-part taxon-name-part-type="species" reg="signyensis">signyensis</tp:taxon-name-part></tp:taxon-name></italic> Loof, 1975) based on 28S rDNA D2-D3 inferred from a Bayesian analysis (GTR+G model) and two <italic><tp:taxon-name><tp:taxon-name-part taxon-name-part-type="genus" reg="Aporcelaimellus">Aporcelaimellus</tp:taxon-name-part></tp:taxon-name></italic> species used as an outgroup. * <italic><tp:taxon-name><tp:taxon-name-part taxon-name-part-type="genus" reg="Thonus">Thonus</tp:taxon-name-part></tp:taxon-name></italic> is currently considered a synonym of <italic><tp:taxon-name><tp:taxon-name-part taxon-name-part-type="genus" reg="Crassolabium">Crassolabium</tp:taxon-name-part></tp:taxon-name></italic> (Peña-Santiago &amp; Ciobanu, 2008).</p></caption><graphic xmlns:xlink="http://www.w3.org/1999/xlink" xlink:href="zookeys-697-037-g009.jpg" position="float" orientation="portrait" xlink:type="simple" id="oo_155480.jpg"/></fig><p>The estimates of evolutionary divergences (p-distances) between D2-D3 28S rDNA sequences within and between both groups are presented in Table <xref ref-type="table" rid="T5">5</xref>. The dissimilarity between <italic><tp:taxon-name><tp:taxon-name-part taxon-name-part-type="genus" reg="Enchodelus">E.</tp:taxon-name-part> <tp:taxon-name-part taxon-name-part-type="species" reg="signyensis">signyensis</tp:taxon-name-part></tp:taxon-name></italic> and other <italic><tp:taxon-name><tp:taxon-name-part taxon-name-part-type="genus" reg="Enchodelus">Enchodelus</tp:taxon-name-part></tp:taxon-name></italic> spp. is very high, varying from 16.6% to 17.1% while within <bold>group II</bold> the distances between sequences are between 0.8–7.1%. The dissimilarity within <bold>group I</bold> varies from 0.1% to 7.6% with the highest values (7.4–7.6%) estimated from pair-wise comparison of <italic><tp:taxon-name><tp:taxon-name-part taxon-name-part-type="genus" reg="Enchodelus">E.</tp:taxon-name-part> <tp:taxon-name-part taxon-name-part-type="species" reg="signyensis">signyensis</tp:taxon-name-part></tp:taxon-name></italic> to other sequences within the group. A similar pattern was observed when 18S rDNA evolutionary divergences were analysed. Although having much lower resolution, the 18S rDNA distance of <italic><tp:taxon-name><tp:taxon-name-part taxon-name-part-type="genus" reg="Enchodelus">E.</tp:taxon-name-part> <tp:taxon-name-part taxon-name-part-type="species" reg="signyensis">signyensis</tp:taxon-name-part></tp:taxon-name></italic> to other <italic><tp:taxon-name><tp:taxon-name-part taxon-name-part-type="genus" reg="Enchodelus">Enchodelus</tp:taxon-name-part></tp:taxon-name></italic> species available at NCBI was 2.6–2.8% (or 44–47 nucleotides). This species was the most closely related to two <italic><tp:taxon-name><tp:taxon-name-part taxon-name-part-type="genus" reg="Pungentus">Pungentus</tp:taxon-name-part></tp:taxon-name></italic> spp. from Europe (<ext-link xmlns:xlink="http://www.w3.org/1999/xlink" ext-link-type="gen" xlink:href="AJ966501" xlink:type="simple">AJ966501</ext-link> and <ext-link xmlns:xlink="http://www.w3.org/1999/xlink" ext-link-type="gen" xlink:href="AY284788" xlink:type="simple">AY284788</ext-link>) showing 1.4–1.6% dissimilarity (or 24–26 nucleotides difference). The SNPs analyses of the parsimony-informative sites between sequences for <italic><tp:taxon-name><tp:taxon-name-part taxon-name-part-type="genus" reg="Enchodeloides">Enchodeloides</tp:taxon-name-part></tp:taxon-name></italic> gen. n., <italic><tp:taxon-name><tp:taxon-name-part taxon-name-part-type="genus" reg="Enchodelus">Enchodelus</tp:taxon-name-part></tp:taxon-name></italic> and <italic><tp:taxon-name><tp:taxon-name-part taxon-name-part-type="genus" reg="Pungentus">Pungentus</tp:taxon-name-part></tp:taxon-name></italic> Thorne &amp; Swanger, 1936 and for both genes are given as Suppl. materials <xref ref-type="supplementary-material" rid="S1">1</xref> and <xref ref-type="supplementary-material" rid="S2">2</xref>.</p><table-wrap id="T5" position="float" orientation="portrait"><label>Table 5.</label><caption><p>Genetic distances using D2-D3 28S rDNA sequence data (p-distances given in percents). Pair-wise comparisons are based on alignment with 790 nucleotide positions (all positions containing gaps were eliminated).</p></caption><table id="TID0ETUAG" rules="all"><tbody><tr><th rowspan="1" colspan="1"/><th rowspan="1" colspan="1">Sequence number/species</th><th rowspan="1" colspan="1">1</th><th rowspan="1" colspan="1">2</th><th rowspan="1" colspan="1">3</th><th rowspan="1" colspan="1">4</th><th rowspan="1" colspan="1">5</th><th rowspan="1" colspan="1">6</th><th rowspan="1" colspan="1">7</th><th rowspan="1" colspan="1">8</th><th rowspan="1" colspan="1">9</th></tr><tr><td rowspan="1" colspan="1">
                    <bold>1</bold>
                  </td><td rowspan="1" colspan="1">
                    <bold><ext-link xmlns:xlink="http://www.w3.org/1999/xlink" ext-link-type="gen" xlink:href="KY881719" xlink:type="simple">KY881719</ext-link><italic><tp:taxon-name><tp:taxon-name-part taxon-name-part-type="genus" reg="Enchodelus">E.</tp:taxon-name-part> <tp:taxon-name-part taxon-name-part-type="species" reg="signyensis">signyensis</tp:taxon-name-part></tp:taxon-name></italic> gen. n., comb. n., Antarctica</bold>
                  </td><td rowspan="1" colspan="1"/><td rowspan="1" colspan="1"/><td rowspan="1" colspan="1"/><td rowspan="1" colspan="1"/><td rowspan="1" colspan="1"/><td rowspan="1" colspan="1"/><td rowspan="1" colspan="1"/><td rowspan="1" colspan="1"/><td rowspan="1" colspan="1"/></tr><tr><td rowspan="1" colspan="1">
                    <bold>2</bold>
                  </td><td rowspan="1" colspan="1"><ext-link xmlns:xlink="http://www.w3.org/1999/xlink" ext-link-type="gen" xlink:href="AY593050" xlink:type="simple">AY593050</ext-link> <italic><tp:taxon-name><tp:taxon-name-part taxon-name-part-type="genus" reg="Pungentus">Pungentus</tp:taxon-name-part> <tp:taxon-name-part taxon-name-part-type="species" reg="engadinensis">engadinensis</tp:taxon-name-part></tp:taxon-name></italic> (Altherr, 1950) Altherr, 1952</td><td rowspan="1" colspan="1">
                    <bold>7.6</bold>
                  </td><td rowspan="1" colspan="1"/><td rowspan="1" colspan="1"/><td rowspan="1" colspan="1"/><td rowspan="1" colspan="1"/><td rowspan="1" colspan="1"/><td rowspan="1" colspan="1"/><td rowspan="1" colspan="1"/><td rowspan="1" colspan="1"/></tr><tr><td rowspan="1" colspan="1">
                    <bold>3</bold>
                  </td><td rowspan="1" colspan="1"><ext-link xmlns:xlink="http://www.w3.org/1999/xlink" ext-link-type="gen" xlink:href="AY593052" xlink:type="simple">AY593052</ext-link> <italic><tp:taxon-name><tp:taxon-name-part taxon-name-part-type="genus" reg="Pungentus">Pungentus</tp:taxon-name-part> <tp:taxon-name-part taxon-name-part-type="species" reg="silvestris">silvestris</tp:taxon-name-part></tp:taxon-name></italic> (de Man, 1912) Coomans &amp; Geraert, 1962, 1 NL</td><td rowspan="1" colspan="1">
                    <bold>7.4</bold>
                  </td><td rowspan="1" colspan="1">2.7</td><td rowspan="1" colspan="1"/><td rowspan="1" colspan="1"/><td rowspan="1" colspan="1"/><td rowspan="1" colspan="1"/><td rowspan="1" colspan="1"/><td rowspan="1" colspan="1"/><td rowspan="1" colspan="1"/></tr><tr><td rowspan="1" colspan="1">
                    <bold>4</bold>
                  </td><td rowspan="1" colspan="1"><ext-link xmlns:xlink="http://www.w3.org/1999/xlink" ext-link-type="gen" xlink:href="AY593053" xlink:type="simple">AY593053</ext-link> <italic><tp:taxon-name><tp:taxon-name-part taxon-name-part-type="genus" reg="Pungentus">P.</tp:taxon-name-part> <tp:taxon-name-part taxon-name-part-type="species" reg="silvestris">silvestris</tp:taxon-name-part></tp:taxon-name></italic> 2, NL</td><td rowspan="1" colspan="1">
                    <bold>7.5</bold>
                  </td><td rowspan="1" colspan="1">2.8</td><td rowspan="1" colspan="1">0.1</td><td rowspan="1" colspan="1"/><td rowspan="1" colspan="1"/><td rowspan="1" colspan="1"/><td rowspan="1" colspan="1"/><td rowspan="1" colspan="1"/><td rowspan="1" colspan="1"/></tr><tr><td rowspan="1" colspan="1">
                    <bold>5</bold>
                  </td><td rowspan="1" colspan="1"><ext-link xmlns:xlink="http://www.w3.org/1999/xlink" ext-link-type="gen" xlink:href="AY593054" xlink:type="simple">AY593054</ext-link> <italic><tp:taxon-name><tp:taxon-name-part taxon-name-part-type="genus" reg="Enchodelus">Enchodelus</tp:taxon-name-part> <tp:taxon-name-part taxon-name-part-type="species" reg="macrodorus">macrodorus</tp:taxon-name-part></tp:taxon-name></italic> (de Man, 1880) Thorne, 1939, NL</td><td rowspan="1" colspan="1">
                    <bold>7.5</bold>
                  </td><td rowspan="1" colspan="1">2.8</td><td rowspan="1" colspan="1">0.1</td><td rowspan="1" colspan="1">0.3</td><td rowspan="1" colspan="1"/><td rowspan="1" colspan="1"/><td rowspan="1" colspan="1"/><td rowspan="1" colspan="1"/><td rowspan="1" colspan="1"/></tr><tr><td rowspan="1" colspan="1">
                    <bold>6</bold>
                  </td><td rowspan="1" colspan="1"><ext-link xmlns:xlink="http://www.w3.org/1999/xlink" ext-link-type="gen" xlink:href="KY766260" xlink:type="simple">KY766260</ext-link> <italic><tp:taxon-name><tp:taxon-name-part taxon-name-part-type="genus" reg="Enchodelus">Enchodelus</tp:taxon-name-part></tp:taxon-name></italic> sp., Bulgaria</td><td rowspan="1" colspan="1">
                    <bold>17.1</bold>
                  </td><td rowspan="1" colspan="1">17.3</td><td rowspan="1" colspan="1">16.0</td><td rowspan="1" colspan="1">16.2</td><td rowspan="1" colspan="1">16.2</td><td rowspan="1" colspan="1"/><td rowspan="1" colspan="1"/><td rowspan="1" colspan="1"/><td rowspan="1" colspan="1"/></tr><tr><td rowspan="1" colspan="1">
                    <bold>7</bold>
                  </td><td rowspan="1" colspan="1"><ext-link xmlns:xlink="http://www.w3.org/1999/xlink" ext-link-type="gen" xlink:href="EF207240" xlink:type="simple">EF207240</ext-link> <italic><tp:taxon-name><tp:taxon-name-part taxon-name-part-type="genus" reg="Enchodelus">Enchodelus</tp:taxon-name-part></tp:taxon-name></italic> sp., NL</td><td rowspan="1" colspan="1">
                    <bold>16.6</bold>
                  </td><td rowspan="1" colspan="1">16.1</td><td rowspan="1" colspan="1">14.9</td><td rowspan="1" colspan="1">15.0</td><td rowspan="1" colspan="1">15.0</td><td rowspan="1" colspan="1">6.5</td><td rowspan="1" colspan="1"/><td rowspan="1" colspan="1"/><td rowspan="1" colspan="1"/></tr><tr><td rowspan="1" colspan="1">
                    <bold>8</bold>
                  </td><td rowspan="1" colspan="1"><ext-link xmlns:xlink="http://www.w3.org/1999/xlink" ext-link-type="gen" xlink:href="KP190119" xlink:type="simple">KP190119</ext-link> <italic><tp:taxon-name><tp:taxon-name-part taxon-name-part-type="genus" reg="Enchodelus">E.</tp:taxon-name-part> <tp:taxon-name-part taxon-name-part-type="species" reg="longispiculus">longispiculus</tp:taxon-name-part></tp:taxon-name></italic> Guerrero, Liébanas &amp; Peña-Santiago, 2008, Iran</td><td rowspan="1" colspan="1">
                    <bold>17.0</bold>
                  </td><td rowspan="1" colspan="1">17.1</td><td rowspan="1" colspan="1">15.9</td><td rowspan="1" colspan="1">16.0</td><td rowspan="1" colspan="1">16.0</td><td rowspan="1" colspan="1">0.8</td><td rowspan="1" colspan="1">6.3</td><td rowspan="1" colspan="1"/><td rowspan="1" colspan="1"/></tr><tr><td rowspan="1" colspan="1">
                    <bold>9</bold>
                  </td><td rowspan="1" colspan="1"><ext-link xmlns:xlink="http://www.w3.org/1999/xlink" ext-link-type="gen" xlink:href="KP190120" xlink:type="simple">KP190120</ext-link> <italic><tp:taxon-name><tp:taxon-name-part taxon-name-part-type="genus" reg="Enchodelus">Enchodelus</tp:taxon-name-part></tp:taxon-name></italic> sp. 1, Iran</td><td rowspan="1" colspan="1">
                    <bold>17.1</bold>
                  </td><td rowspan="1" colspan="1">17.3</td><td rowspan="1" colspan="1">16.0</td><td rowspan="1" colspan="1">16.2</td><td rowspan="1" colspan="1">16.2</td><td rowspan="1" colspan="1">1.5</td><td rowspan="1" colspan="1">7.1</td><td rowspan="1" colspan="1">1.2</td><td rowspan="1" colspan="1"/></tr></tbody></table></table-wrap></tp:treatment-sec><tp:treatment-sec sec-type="discussion" id="SECID0EFOBG"><title>Discussion.</title><p>Based on the main morphological characters, the studied populations are very similar, but specimens from King George Island differ by a somewhat longer (average 1.47–1.66 <italic>vs</italic> 1.20–1.51 mm), and wider body (55.2 ± 3.5 (50–60) µm <italic>vs</italic> 48.0±3.9 (39–54) µm), longer female genital branches (anterior 298.3±31.9 (245–330) µm and posterior 323.1 ± 46.4 (243–361) µm <italic>vs</italic> 236.2 ± 23.3 (186–275) µm and 208.2 ± 34.4 (143–259) µm, respectively, vulva position (V=50.4 ± 0.7 (49.5–51.5)% <italic>vs</italic> V=54.1±1.3 (51–56)%), and tail (32–39 <italic>vs</italic> 25–35 µm). The specimens examined generally agree well with data previously reported for this species (<xref ref-type="bibr" rid="B26">Loof 1975</xref>; <xref ref-type="bibr" rid="B7">Andrássy 1998a</xref>; <xref ref-type="bibr" rid="B41">Peneva et al. 2002</xref>), although some minor differences occurred: our populations have somewhat shorter body length (1.20–1.66 <italic>vs</italic> 1.37–1.88 mm) and the presence of a moderately developed cuticularised ring around the oral aperture has <!--PageBreak-->not been described in those studies. Although <italic><tp:taxon-name><tp:taxon-name-part taxon-name-part-type="genus" reg="Enchodelus">E.</tp:taxon-name-part> <tp:taxon-name-part taxon-name-part-type="species" reg="signyensis">signyensis</tp:taxon-name-part></tp:taxon-name></italic> resembles members of the genus <italic><tp:taxon-name><tp:taxon-name-part taxon-name-part-type="genus" reg="Enchodelus">Enchodelus</tp:taxon-name-part></tp:taxon-name></italic> in many respects, this structure has not been reported for any of its species. The number of morphological characters (see below), as well as molecular data, do not support the current taxonomic position of this species as a member of the genus <italic><tp:taxon-name><tp:taxon-name-part taxon-name-part-type="genus" reg="Enchodelus">Enchodelus</tp:taxon-name-part></tp:taxon-name></italic> and therefore a new genus <italic><tp:taxon-name><tp:taxon-name-part taxon-name-part-type="genus" reg="Enchodeloides">Enchodeloides</tp:taxon-name-part></tp:taxon-name></italic> gen. n. is proposed.</p><!--PageBreak--></tp:treatment-sec><tp:treatment-sec><!--Section generated to contain objects referenced in tp:taxon-treatment.--><supplementary-material xmlns:xlink="http://www.w3.org/1999/xlink" id="S1" position="float" orientation="portrait" xlink:type="simple"><label>Supplementary material 1</label><caption><p>18S Parsimoni informative sites TemporaryMEGA17</p></caption><p>Data type: (nucleotide)</p><p>Explanation note: 18S rDNA Phylogenetic analysis between tree Genus based on Parsimony informative nucleotide sites.</p><media xlink:href="zookeys-697-037-s001.xls" mimetype="application" mime-subtype="vnd.ms-excel" position="float" orientation="portrait" xlink:type="simple" id="oo_155575.xls"/><permissions><license xlink:type="simple"><license-p>This dataset is made available under the Open Database License (http://opendatacommons.org/licenses/odbl/1.0/). The Open Database License (ODbL) is a license agreement intended to allow users to freely share, modify, and use this Dataset while maintaining this same freedom for others, provided that the original source and author(s) are credited.</license-p></license></permissions><attrib specific-use="authors">Milka Elshishka, Stela Lazarova, Georgi Radoslavov, Peter Hristov, Vlada K. Peneva</attrib></supplementary-material><supplementary-material xmlns:xlink="http://www.w3.org/1999/xlink" id="S2" position="float" orientation="portrait" xlink:type="simple"><label>Supplementary material 2</label><caption><p>28S Parsimoni informative sites TemporaryMEGA15</p></caption><p>Data type: (nucleotide)</p><p>Explanation note: 28S rDNA Phylogenetic analysis between tree Genus based on Parsimony informative nucleotide sites.</p><media xlink:href="zookeys-697-037-s002.xlsx" mimetype="application" mime-subtype="vnd.openxmlformats-officedocument.spreadsheetml.sheet" position="float" orientation="portrait" xlink:type="simple" id="oo_155576.xlsx"/><permissions><license xlink:type="simple"><license-p>This dataset is made available under the Open Database License (http://opendatacommons.org/licenses/odbl/1.0/). The Open Database License (ODbL) is a license agreement intended to allow users to freely share, modify, and use this Dataset while maintaining this same freedom for others, provided that the original source and author(s) are credited.</license-p></license></permissions><attrib specific-use="authors">Milka Elshishka, Stela Lazarova, Georgi Radoslavov, Peter Hristov, Vlada K. Peneva</attrib></supplementary-material></tp:treatment-sec><ref-list><ref id="B39"><mixed-citation xmlns:xlink="http://www.w3.org/1999/xlink" xlink:type="simple">
          <person-group><name name-style="western"><surname>Peña-Santiago</surname><given-names>R</given-names></name></person-group> (<year>2006</year>) <article-title><tp:taxon-name><tp:taxon-name-part taxon-name-part-type="order">Dorylaimida</tp:taxon-name-part></tp:taxon-name> Part I: Superfamilies <tp:taxon-name><tp:taxon-name-part taxon-name-part-type="superfamily">Belondiroidea</tp:taxon-name-part></tp:taxon-name>, <tp:taxon-name><tp:taxon-name-part taxon-name-part-type="superfamily">Nygolaimoidea</tp:taxon-name-part></tp:taxon-name> and <tp:taxon-name><tp:taxon-name-part taxon-name-part-type="superfamily">Tylencholaimoidea</tp:taxon-name-part></tp:taxon-name>.</article-title> In: <person-group><name name-style="western"><surname>Abebe-Eyualem</surname></name><name name-style="western"><surname>Andrássy</surname><given-names>I</given-names></name><name name-style="western"><surname>Traunspruger</surname><given-names>W</given-names></name></person-group> (<role>Eds</role>) <issue-title>Freshwater nematodes.</issue-title> <source>CAB International, Cambridge, UK</source>, <fpage>326</fpage>–<lpage>391</lpage>. <ext-link xlink:type="simple" ext-link-type="doi" xlink:href="10.1079/9780851990095.0326">https://doi.org/10.1079/9780851990095.0326</ext-link></mixed-citation></ref><ref id="B26"><mixed-citation xmlns:xlink="http://www.w3.org/1999/xlink" xlink:type="simple">
          <person-group><name name-style="western"><surname>Loof</surname><given-names>PAA</given-names></name></person-group> (<year>1975</year>) <article-title><tp:taxon-name><tp:taxon-name-part taxon-name-part-type="superfamily">Dorylaimoidea</tp:taxon-name-part></tp:taxon-name> from some subantarctic islands.</article-title> <source>Nematologica</source> <volume>21</volume>: <fpage>219</fpage>–<lpage>255</lpage>. <ext-link xlink:type="simple" ext-link-type="doi" xlink:href="10.1163/187529275X00581">https://doi.org/10.1163/187529275X00581</ext-link></mixed-citation></ref><ref id="B7"><mixed-citation xmlns:xlink="http://www.w3.org/1999/xlink" xlink:type="simple">
          <person-group><name name-style="western"><surname>Andrássy</surname><given-names>I</given-names></name></person-group> (<year>1998a</year>) <article-title>Nematodes in the Sixth Continent.</article-title> <source>Journal of Nematode Morphology and Systematics</source> <volume>1</volume>: <fpage>107</fpage>–<lpage>186</lpage>.</mixed-citation></ref><ref id="B41"><mixed-citation xmlns:xlink="http://www.w3.org/1999/xlink" xlink:type="simple">
          <person-group><name name-style="western"><surname>Peneva</surname><given-names>V</given-names></name><name name-style="western"><surname>Lazarova</surname><given-names>S</given-names></name><name name-style="western"><surname>Chipev</surname><given-names>N</given-names></name></person-group> (<year>2002</year>) <article-title>Description of the male of <tp:taxon-name><tp:taxon-name-part taxon-name-part-type="genus">Enchodelus</tp:taxon-name-part> (<tp:taxon-name-part taxon-name-part-type="subgenus">Rotundus</tp:taxon-name-part>) <tp:taxon-name-part taxon-name-part-type="species">signyensis</tp:taxon-name-part></tp:taxon-name> Loof, 1975 (<tp:taxon-name><tp:taxon-name-part taxon-name-part-type="phylum">Nematoda</tp:taxon-name-part></tp:taxon-name>, <tp:taxon-name><tp:taxon-name-part taxon-name-part-type="family">Nordiidae</tp:taxon-name-part></tp:taxon-name>) from Livingston Island, Antarctica, and notes on its morphology and distribution.</article-title> In: <person-group><name name-style="western"><surname>Golemansky</surname><given-names>V</given-names></name><name name-style="western"><surname>Chipev</surname><given-names>N</given-names></name></person-group> (<role>Eds</role>) <issue-title>Bulgarian Antarctic Research.</issue-title> <source>Life Sciences, Pensoft, Sofia-Moscow 3</source>, <fpage>83</fpage>–<lpage>90</lpage>.</mixed-citation></ref></ref-list></tp:taxon-treatment>
