# Supplementary material for: Biogeography and phylogenetic position of Enchodeloides signyensis (Loof, 1975), gen. n., comb. n. from Maritime Antarctic (Nematoda, Nordiidae)
Source: Zookeys. 2017 Sep 14;(697):37–58. doi: 10.3897/zookeys.697.13770 (PMC5673849; doi:10.3897/zookeys.697.13770)
Supplement: XML Treatment for Enchodeloides [file zookeys.697.13770-treatment2.xml]

<!DOCTYPE tp:taxon-treatment
  PUBLIC "-//TaxonX//DTD Taxonomic Treatment Publishing DTD v0 20100105//EN" "tax-treatment-NSO.dtd">
<tp:taxon-treatment xmlns:tp="http://www.plazi.org/taxpub"><tp:treatment-meta><kwd-group><label>Taxon classification</label><kwd><named-content xmlns:xlink="http://www.w3.org/1999/xlink" content-type="kingdom">Animalia</named-content></kwd><kwd><named-content xmlns:xlink="http://www.w3.org/1999/xlink" content-type="order">Dorylaimida</named-content></kwd><kwd><named-content xmlns:xlink="http://www.w3.org/1999/xlink" content-type="family">Nordiidae</named-content></kwd></kwd-group><mixed-citation publication-type="journal"><person-group><name><surname>Elshishka</surname><given-names>Milka</given-names></name><name><surname>Lazarova</surname><given-names>Stela</given-names></name><name><surname>Radoslavov</surname><given-names>Georgi</given-names></name><name><surname>Hristov</surname><given-names>Peter</given-names></name><name><surname>Peneva</surname><given-names>Vlada K.</given-names></name></person-group><article-title>Biogeography and phylogenetic position of <italic><tp:taxon-name><tp:taxon-name-part taxon-name-part-type="genus" reg="Enchodeloides">Enchodeloides</tp:taxon-name-part> <tp:taxon-name-part taxon-name-part-type="species" reg="signyensis">signyensis</tp:taxon-name-part></tp:taxon-name></italic> (Loof, 1975), gen. n., comb. n. from Maritime Antarctic (<tp:taxon-name><tp:taxon-name-part taxon-name-part-type="phylum">Nematoda</tp:taxon-name-part></tp:taxon-name>, <tp:taxon-name><tp:taxon-name-part taxon-name-part-type="family">Nordiidae</tp:taxon-name-part></tp:taxon-name>)</article-title><source>Zookeys</source><day>14</day><month>9</month><year>2017</year><volume>2017</volume><issue>697</issue><fpage>37</fpage><lpage>58</lpage><pub-id pub-id-type="doi">10.3897/zookeys.697.13770</pub-id></mixed-citation></tp:treatment-meta><tp:nomenclature><tp:taxon-name>
            <tp:taxon-name-part taxon-name-part-type="genus" reg="Enchodeloides">Enchodeloides</tp:taxon-name-part>
            <object-id xmlns:xlink="http://www.w3.org/1999/xlink" content-type="zoobank" xlink:type="simple">http://zoobank.org/0AFC0BD5-CA16-4A19-9165-16CD7EE71176</object-id>
          </tp:taxon-name><tp:taxon-status xmlns:xlink="http://www.w3.org/1999/xlink" xlink:type="simple">gen. n.</tp:taxon-status></tp:nomenclature><tp:treatment-sec sec-type="diagnosis" id="SECID0EJRBG"><title>Diagnosis.</title><p>
            <tp:taxon-name><tp:taxon-name-part taxon-name-part-type="family">Nordiidae</tp:taxon-name-part></tp:taxon-name>. Nematodes of medium size. Cuticle dorylaimoid, consisting of four layers, outer layer finely, inner layer coarsely transversally striated. Lip region angular; stoma entrance surrounded by a moderately developed cuticularised ring, appearing as small perioral refractive dots. Amphidial fovea cup-shaped, its aperture about half of lip region diameter, curved. Odontostyle short and slender, straight. Odontophore with small swellings. Guiding ring double. Anterior region of pharynx enlarging gradually into pharyngeal expansion. Posterior pair of pharyngeal nuclei smaller than dorsal nucleus, located posteriorly in pharyngeal expansion. Cardia rounded conoid. Female genital system amphidelphic. Uterus not differentiated. Vagina moderately sclerotised. Vulva a transverse slit. Males rare. Spicula stout ventrally curved. Lateral guiding pieces present. Sperm cells spindle-shaped. Supplements 2 to 4 in number preceded by an ad-cloacal pair of papillae, starting far behind the level of the spicules. Tail bluntly conoid, with numerous saccate bodies on tail. First juvenile stage with elongate conical tail with long central peg.</p></tp:treatment-sec><tp:treatment-sec sec-type="Relationships" id="SECID0EURBG"><title>Relationships.</title><p>The new genus resembles members of the subfamily <tp:taxon-name><tp:taxon-name-part taxon-name-part-type="subfamily">Pungentinae</tp:taxon-name-part></tp:taxon-name> Siddiqi, 1969, especially the genera <italic><tp:taxon-name><tp:taxon-name-part taxon-name-part-type="genus" reg="Enchodelus">Enchodelus</tp:taxon-name-part></tp:taxon-name></italic>, <italic><tp:taxon-name><tp:taxon-name-part taxon-name-part-type="genus" reg="Pungentella">Pungentella</tp:taxon-name-part></tp:taxon-name></italic> Andrássy, 2009, <italic><tp:taxon-name><tp:taxon-name-part taxon-name-part-type="genus" reg="Pungentus">Pungentus</tp:taxon-name-part></tp:taxon-name></italic> and <italic><tp:taxon-name><tp:taxon-name-part taxon-name-part-type="genus" reg="Stenodorylaimus">Stenodorylaimus</tp:taxon-name-part></tp:taxon-name></italic> Álvarez-Ortega &amp; Peña-Santiago, 2011. It differs from <italic><tp:taxon-name><tp:taxon-name-part taxon-name-part-type="genus" reg="Enchodelus">Enchodelus</tp:taxon-name-part></tp:taxon-name></italic> by having lip region with six radial striae starting from inner and ending at outer labial papillae <italic>vs</italic> absent (seen under SEM), four <italic>vs</italic> three layered cuticle, two <italic>vs</italic> one thicker inner layer at tail region (under light microscopy), cheilostom thin walled <italic>vs</italic> thick walled, a moderately developed cuticularised ring around the oral ap<!--PageBreak-->erture <italic>vs</italic> absent; less developed <italic>vs</italic> well developed basal swellings; a pharynx enlargement gradually expanding <italic>vs</italic> abruptly expanding into basal expansion (Fig. <xref ref-type="fig" rid="F4">4G, H</xref>), the posterior pair of pharyngeal nuclei generally smaller than dorsal nucleus <italic>vs</italic> as <!--PageBreak-->large as dorsal nucleus (<xref ref-type="bibr" rid="B9">Andrássy 2009</xref>), except for <italic><tp:taxon-name><tp:taxon-name-part taxon-name-part-type="genus" reg="Enchodelus">E.</tp:taxon-name-part> <tp:taxon-name-part taxon-name-part-type="species" reg="macrodorus">macrodorus</tp:taxon-name-part></tp:taxon-name></italic> Thorne, 1939 (<xref ref-type="bibr" rid="B19">Guerrero and Peña-Santiago 2007</xref>) and located more posteriorly, more than 89% <italic>vs</italic> 83–88% of the pharyngeal expansion (<xref ref-type="bibr" rid="B27">Loof and Coomans 1970</xref>); less complex uterus <italic>vs</italic> tripartite (bipartite in <italic><tp:taxon-name><tp:taxon-name-part taxon-name-part-type="genus" reg="Enchodelus">E.</tp:taxon-name-part> <tp:taxon-name-part taxon-name-part-type="species" reg="distinctus">distinctus</tp:taxon-name-part></tp:taxon-name></italic> Ahmad &amp; Jairajpuri, 1980 and <italic><tp:taxon-name><tp:taxon-name-part taxon-name-part-type="genus" reg="Enchodelus">E.</tp:taxon-name-part> <tp:taxon-name-part taxon-name-part-type="species" reg="ponorensis">ponorensis</tp:taxon-name-part></tp:taxon-name></italic> Popovici, 1995); posteriormost ventromedian supplement located at a considerable distance from the adcloacal pair and outside of the spicule range <italic>vs</italic> posteriormost one or two ventromedian supplements rather close to the adcloacal pair <!--PageBreak-->and inside the spicule range, 2–4 <italic>vs</italic> 7–16 in number, and finally, all representatives of the genus <italic><tp:taxon-name><tp:taxon-name-part taxon-name-part-type="genus" reg="Enchodelus">Enchodelus</tp:taxon-name-part></tp:taxon-name></italic> have been reported only from the northern hemisphere. <italic><tp:taxon-name><tp:taxon-name-part taxon-name-part-type="genus" reg="Enchodeloides">Enchodeloides</tp:taxon-name-part></tp:taxon-name></italic> gen. n. differs from <italic><tp:taxon-name><tp:taxon-name-part taxon-name-part-type="genus" reg="Pungentella">Pungentella</tp:taxon-name-part></tp:taxon-name></italic> by having transversally striated cuticle <italic>vs</italic> smooth; a longer odontostyle (much longer <italic>vs</italic> equal to or slightly longer than lip region diam.) with a smaller aperture (up to one-sixth <italic>vs</italic> one-fourth to one-third its length); a moderately developed cuticularised ring <italic>vs</italic> four small platelets around the oral aperture and the guiding ring double <italic>vs</italic> simple. From <italic><tp:taxon-name><tp:taxon-name-part taxon-name-part-type="genus" reg="Pungentus">Pungentus</tp:taxon-name-part></tp:taxon-name></italic> it differs in having a moderately developed cuticularised ring <italic>vs</italic> four distinct circumoral platelets around the oral aperture; a straight <italic>vs</italic> arcuate odontostyle; shorter odontostyle (1.2–1.6 times <italic>vs</italic> 2–3 times lip region diameter (<xref ref-type="bibr" rid="B9">Andrássy 2009</xref>a); the first pair of ventrosublateral pharyngeal gland nuclei indistinct, difficult to observe <italic>vs</italic> well developed; a long distance DO-DN (5–6% <italic>vs</italic> 2–4% (<xref ref-type="bibr" rid="B27">Loof and Coomans 1970</xref>)); ventromedian supplements located at a considerable distance from the adcloacal pair and outside of the spicule range <italic>vs</italic> posteriormost 1–4 supplements lying within the spicule range, and with <italic>vs</italic> without hiatus. From the genus <italic><tp:taxon-name><tp:taxon-name-part taxon-name-part-type="genus" reg="Stenodorylaimus">Stenodorylaimus</tp:taxon-name-part></tp:taxon-name></italic> it differs by having a shorter body (L=1.2–1.9 <italic>vs</italic> 3.7–5.1 mm), and a slender <italic>vs</italic> more robust odontostyle (1.2–1.7 <italic>vs</italic> 0.51–0.87% of body length); a longer pharynx (b-ratio up to 6 <italic>vs</italic> more than 7); saccate bodies present <italic>vs</italic> absent; the first pair of ventrosublateral pharyngeal gland nuclei indistinct, difficult to observe <italic>vs</italic> well developed; ventromedian supplements spaced <italic>vs</italic> irregularly spaced, 2–4 <italic>vs</italic> 14–19 in number, and with <italic>vs</italic> without hiatus.</p><p>Consequently, the new combination <italic><tp:taxon-name><tp:taxon-name-part taxon-name-part-type="genus" reg="Enchodeloides">Enchodeloides</tp:taxon-name-part> <tp:taxon-name-part taxon-name-part-type="species" reg="signyensis">signyensis</tp:taxon-name-part></tp:taxon-name></italic> (Loof, 1975) is proposed to accommodate the only nordiid species occurring in Maritime Antarctic.</p></tp:treatment-sec><tp:treatment-sec><!--Section generated to contain objects referenced in tp:taxon-treatment.--><fig id="F4" position="float" orientation="portrait"><label>Figure 4.</label><caption><p>
                <italic><tp:taxon-name><tp:taxon-name-part taxon-name-part-type="genus" reg="Enchodeloides">Enchodeloides</tp:taxon-name-part> <tp:taxon-name-part taxon-name-part-type="species" reg="signyensis">signyensis</tp:taxon-name-part></tp:taxon-name></italic> (Loof, 1975), gen. n., comb. n. (= <italic><tp:taxon-name><tp:taxon-name-part taxon-name-part-type="genus" reg="Enchodelus">Enchodelus</tp:taxon-name-part> <tp:taxon-name-part taxon-name-part-type="species" reg="signyensis">signyensis</tp:taxon-name-part></tp:taxon-name></italic> Loof, 1975). <italic>Juveniles</italic>: <bold>A–D</bold> Anterior ends (J1-J4) (specimens from Livingston Island) <italic>Female</italic> (specimen from Livingston Island) <bold>E</bold> Anterior end <bold>F</bold> Amphideal fovea <bold>G</bold> Pharyngeal bulb. <italic><tp:taxon-name><tp:taxon-name-part taxon-name-part-type="genus" reg="Enchodelus">Enchodelus</tp:taxon-name-part> <tp:taxon-name-part taxon-name-part-type="species" reg="groenlandicus">groenlandicus</tp:taxon-name-part></tp:taxon-name></italic> (Ditlevsen, 1927) <bold>H</bold> Pharyngeal bulb. Scale bar: 50 μm.</p></caption><graphic xmlns:xlink="http://www.w3.org/1999/xlink" xlink:href="zookeys-697-037-g004.jpg" position="float" orientation="portrait" xlink:type="simple" id="oo_155475.jpg"/></fig></tp:treatment-sec><ref-list><ref id="B9"><mixed-citation xmlns:xlink="http://www.w3.org/1999/xlink" xlink:type="simple">
          <person-group><name name-style="western"><surname>Andrássy</surname><given-names>I</given-names></name></person-group> (<year>2009</year>) <source>Free-living nematodes of Hungary (<tp:taxon-name><tp:taxon-name-part taxon-name-part-type="phylum">Nematoda</tp:taxon-name-part></tp:taxon-name> errantia), III. (Csuzdi C, Mahunka S (Eds.) Pedozoologica Hungarica No 5.</source> <publisher-name>Budapest</publisher-name>, <publisher-loc>Hungary, Hungarian Natural History Museum and Systematic Zoology Research Group of the Hungarian Academy of Sciences</publisher-loc>, <size units="page">608 pp</size>.</mixed-citation></ref><ref id="B19"><mixed-citation xmlns:xlink="http://www.w3.org/1999/xlink" xlink:type="simple">
          <person-group><name name-style="western"><surname>Guerrero</surname><given-names>P</given-names></name><name name-style="western"><surname>Peña-Santiago</surname><given-names>R</given-names></name></person-group> (<year>2007</year>) <article-title>Redescription of <italic><tp:taxon-name><tp:taxon-name-part taxon-name-part-type="genus">Enchodelus</tp:taxon-name-part></tp:taxon-name></italic> species studied by Thorne in 1939 (<tp:taxon-name><tp:taxon-name-part taxon-name-part-type="order">Dorylaimida</tp:taxon-name-part></tp:taxon-name>, <tp:taxon-name><tp:taxon-name-part taxon-name-part-type="family">Nordiidae</tp:taxon-name-part></tp:taxon-name>).</article-title> <source>Nematology</source> <volume>9</volume>: <fpage>93</fpage>–<lpage>121</lpage>. <ext-link xlink:type="simple" ext-link-type="doi" xlink:href="10.1163/156854107779969646">https://doi.org/10.1163/156854107779969646</ext-link></mixed-citation></ref><ref id="B27"><mixed-citation xmlns:xlink="http://www.w3.org/1999/xlink" xlink:type="simple">
          <person-group><name name-style="western"><surname>Loof</surname><given-names>PAA</given-names></name><name name-style="western"><surname>Coomans</surname><given-names>A</given-names></name></person-group> (<year>1970</year>) On the development and location of the oesophageal gland nuclei in the <tp:taxon-name><tp:taxon-name-part taxon-name-part-type="suborder">Dorylaimina</tp:taxon-name-part></tp:taxon-name>. Proceedings IX International Nematology Symposium (Warsaw 1967) Zeszyty Problemowe Postępów Nauk Rolniczych 92: 79–161.</mixed-citation></ref></ref-list></tp:taxon-treatment>
