# Supplementary material for: Biogeography and phylogenetic position of Enchodeloides signyensis (Loof, 1975), gen. n., comb. n. from Maritime Antarctic (Nematoda, Nordiidae)
Source: Zookeys. 2017 Sep 14;(697):37–58. doi: 10.3897/zookeys.697.13770 (PMC5673849; doi:10.3897/zookeys.697.13770)
Supplement: Supplementary material 1 — 18S Parsimoni informative sites TemporaryMEGA17 [file zookeys-697-037-s001.xls]

## Sheet: Sequence Data
Domain: Data
																																					1	1	1	1	1	1	1	1	1	1	1	1	1
			1	1	1	1	1	1	2	3	3	4	5	6	6	6	6	6	6	6	6	6	6	6	6	6	7	7	7	8	8	8	8	8	8	9	0	0	0	0	0	1	1	1	1	1	1	1	1
		2	3	3	7	7	8	8	0	4	5	9	8	0	0	2	2	2	3	4	5	6	6	7	7	8	2	4	7	0	3	4	5	7	8	9	0	0	0	2	3	0	5	6	6	7	7	9	9
		2	1	7	5	7	2	4	1	2	0	4	8	2	4	0	4	5	0	5	2	0	5	1	9	5	9	2	1	6	4	3	8	5	5	2	2	4	5	1	1	0	3	3	8	5	8	1	2
Enchodeloides signyensis gen.n., comb.n.		-	T	A	G	T	G	C	T	A	A	C	T	A	C	T	C	A	C	G	C	T	T	T	T	T	A	A	C	G	A	C	A	G	A	A	C	G	C	G	T	C	G	C	C	C	C	C	T
AJ966501 Pungentus sp.PDL-2005		A	.	T	.	.	.	.	.	.	.	T	.	.	.	.	.	.	.	T	.	G	.	.	.	.	.	.	.	.	.	.	.	.	.	.	T	.	T	A	.	.	A	T	A	.	A	T	C
AY284788 Pungentus silvestris		A	.	C	.	.	.	.	.	.	.	T	.	G	T	C	.	.	.	T	.	G	.	C	.	.	.	.	.	.	.	.	.	.	.	.	T	.	T	A	.	.	A	.	.	.	A	T	.
Enchodelus sp. Rila		-	C	C	A	C	.	T	.	.	.	T	C	.	.	C	A	.	.	.	T	A	.	.	C	C	G	G	T	A	.	T	.	A	G	.	.	T	.	.	.	.	A	.	.	T	A	.	.
HM851184 Enchodelus longispiculus		T	C	C	A	C	.	T	C	.	.	T	C	.	.	C	A	.	.	.	T	A	C	.	.	C	G	G	T	A	.	T	.	A	G	.	.	.	.	.	.	.	A	.	.	T	A	.	.
FJ042952 Enchodelus babakicus		T	C	C	A	C	.	T	C	.	.	T	C	.	.	C	A	.	.	.	T	A	C	.	.	C	G	G	T	A	.	T	.	A	G	.	.	.	.	.	.	.	A	.	.	T	A	.	.
AY284793 Enchodelus sp JH-2004		T	C	C	A	C	.	T	.	.	.	T	C	.	.	.	A	.	.	.	T	A	C	.	.	C	G	G	T	A	.	T	.	A	G	.	.	.	.	.	.	.	A	.	.	T	A	.	.
AY284792 Enchodelus sp.1 JH-2004		T	C	C	A	C	.	T	.	.	G	T	C	.	.	.	A	.	T	.	T	A	C	.	.	C	G	G	T	A	G	T	T	A	G	.	.	.	.	.	.	.	A	.	.	T	A	.	.
KJ636409 Enchodelus sp. JH-2014		T	C	C	A	C	.	T	.	.	.	T	C	.	.	.	A	G	.	.	T	A	C	.	.	C	G	G	T	A	.	T	.	A	G	.	.	.	.	.	C	T	A	.	.	T	A	.	.
EF207247 Enchodelus sp. HHBM-2007a		T	C	C	A	.	A	T	.	G	.	T	C	.	.	.	A	.	.	.	T	G	.	.	C	C	G	G	T	A	.	T	.	A	G	G	.	.	.	.	.	.	A	.	.	T	A	.	.
[truncated: 31 more columns]

## Sheet: Info
Title	Phylogenetic Analysis
Format
DataType	Nucleotide
10
Number Sites	79
Identical	.
Missing	?
Indel	-
