# Supplementary material for: Biogeography and phylogenetic position of Enchodeloides signyensis (Loof, 1975), gen. n., comb. n. from Maritime Antarctic (Nematoda, Nordiidae)
Source: Zookeys. 2017 Sep 14;(697):37–58. doi: 10.3897/zookeys.697.13770 (PMC5673849; doi:10.3897/zookeys.697.13770)
Supplement: Supplementary material 2 — 28S Parsimoni informative sites TemporaryMEGA15 [file zookeys-697-037-s002.xlsx]

## Sheet: Sequence Data
Domain: Data
												1	1	1	1	1	1	1	1	1	1	1	1	1	1	1	1	1	1	1	1	1	1	1	1	1	1	1	1	1	2	2	2	2	2	2	2	2	2
		2	7	7	7	7	9	9	9	9	9	0	0	0	0	0	1	1	1	1	1	2	3	3	3	4	4	4	4	5	6	6	6	6	6	6	7	8	8	9	1	1	2	2	2	2	3	4	4
		7	4	5	6	9	1	2	4	5	6	3	4	5	6	9	4	6	7	8	9	2	2	3	4	0	2	3	4	7	2	3	4	5	6	8	8	1	5	4	7	9	2	3	4	5	9	0	1
Enchodeloides signyensis gen.n., comb.n.		A	C	T	T	G	C	T	T	C	G	A	A	T	A	G	-	G	G	A	A	G	T	T	T	T	T	A	T	T	T	A	G	T	C	G	C	A	T	C	G	C	T	T	G	G	T	C	C
AY593050 Pungentus engadinensis		G	.	.	.	.	.	.	.	A	T	.	.	C	G	A	T	.	.	G	.	A	.	.	.	.	C	G	.	.	.	.	.	.	.	A	.	.	C	.	.	.	.	.	.	.	.	.	.
AY593052 Pungentus silvestris1		G	.	.	.	.	.	.	.	A	T	.	.	C	G	A	T	.	.	G	-	A	.	.	C	.	C	G	.	.	.	.	.	.	.	A	T	.	C	.	.	T	.	.	.	.	.	.	T
AY593053 Pungentus silvestris2		G	.	.	.	.	.	.	.	A	T	.	.	C	G	A	T	.	.	G	-	A	.	.	C	.	C	G	.	.	.	.	.	.	.	A	T	.	C	.	.	T	.	.	.	.	.	.	T
AY593054 Enchodelus macrodorus1		G	.	.	.	.	.	.	.	A	T	.	.	C	G	A	T	.	.	G	-	A	.	.	C	.	C	G	.	.	.	.	.	.	.	A	T	.	C	.	.	T	.	.	.	.	.	.	T
Enchodelus sp. Rila		.	T	C	C	A	A	G	G	T	A	C	G	.	.	C	C	T	C	C	G	.	C	G	A	A	.	.	C	C	C	C	T	A	A	A	.	G	.	T	A	.	G	G	A	C	C	T	.
EF207240 Enchodelus sp. HHBM-20		.	T	C	C	A	T	.	G	T	T	.	.	.	.	C	C	T	C	C	G	.	C	G	A	A	.	G	-	.	.	C	.	G	.	.	.	G	.	T	A	T	G	G	C	C	C	T	.
KP190119 Enchodelus cf. longispiculus		.	T	C	C	A	A	G	G	T	A	C	G	.	.	C	C	T	C	C	G	.	C	G	A	A	.	.	C	C	C	C	T	A	A	A	.	G	.	T	A	.	A	G	A	C	C	T	.
KP190120 Enchodelus sp.1 Hamedan		.	T	C	C	A	A	G	G	T	A	C	G	.	.	C	C	T	C	C	G	.	C	G	A	A	.	.	C	C	C	C	T	A	A	A	.	G	.	T	A	.	G	G	A	C	G	T	.
		3	3	4	4	4	4	4	4	4	4	4	4	4	4	5	5	5	5	5	5	5	5	5	5	5	5	5	5	5	5	6	6	6	6	6	6	6	6	6	6	6	6	7
		8	9	0	0	0	2	3	4	4	5	5	5	6	7	2	3	3	3	4	4	5	6	6	6	7	8	8	8	8	8	0	0	0	0	0	3	4	5	5	6	7	7	1
		5	7	2	5	9	0	4	0	9	0	1	9	9	1	2	0	1	8	0	9	2	5	8	9	7	0	1	2	5	6	3	4	5	6	7	9	8	0	4	2	3	6	0
Enchodeloides signyensis gen.n., comb.n.		C	T	G	G	T	C	A	T	A	T	A	G	T	C	T	C	T	T	G	T	G	A	C	G	T	G	A	C	C	C	T	T	C	G	C	A	G	A	C	T	T	A	T
AY593050 Pungentus engadinensis		T	.	A	.	.	.	G	.	.	.	T	.	.	T	.	.	.	.	T	.	.	.	.	.	.	.	.	.	.	T	.	.	.	.	.	.	.	.	.	.	.	.	.
AY593052 Pungentus silvestris 1		T	.	A	.	.	.	G	.	.	.	T	.	.	T	.	.	.	.	T	.	.	.	.	.	.	.	.	.	.	T	.	.	.	.	.	.	.	.	.	.	.	.	.
AY593053 Pungentus silvestris 2		T	.	A	.	.	.	G	.	.	.	T	.	.	T	.	.	.	.	T	.	.	.	.	.	.	.	.	.	.	T	.	.	.	.	.	.	.	.	.	.	.	.	.
AY593054 Enchodelus macrodorus 1		T	.	A	.	.	.	G	.	.	.	T	.	.	T	.	.	.	.	T	.	.	.	.	.	.	.	.	.	.	T	.	.	.	.	.	.	.	.	.	.	.	.	.
Enchodelus sp. Rila		.	C	T	T	C	T	.	C	C	C	G	A	A	.	C	G	C	C	.	G	C	G	G	A	A	C	T	G	T	.	C	C	T	A	T	G	A	T	T	C	C	G	C
EF207240 Enchodelus sp. HHBM-20		.	C	.	T	C	T	.	C	C	C	G	A	A	T	C	G	C	C	.	G	C	G	G	A	A	C	T	G	T	.	G	A	.	C	.	G	A	.	T	C	.	G	.
KP190119 Enchodelus cf. longispiculus		.	C	T	T	C	T	.	C	C	C	G	A	A	.	C	G	C	C	.	G	C	G	G	A	A	C	T	G	T	.	C	C	T	A	T	G	A	T	T	C	C	G	C
KP190120 Enchodelus sp. 1 Hamedan		.	C	T	T	C	T	.	C	C	C	G	A	A	.	C	G	C	C	.	G	C	G	G	A	A	T	C	G	T	.	C	C	T	A	T	G	A	T	T	C	C	G	C
[truncated: 32 more columns]

## Sheet: Info
Title	Phylogenetic Analysis
Format
DataType	Nucleotide
9
Number Sites	123
Identical	.
Missing	?
Indel	-
